# Supplementary material for: A network meta-analysis of maintenance therapy in chronic lymphocytic leukemia
Source: PLoS One. 2020 Jan 29;15(1):e0226879. doi: 10.1371/journal.pone.0226879 (PMC6988939; doi:10.1371/journal.pone.0226879)
Supplement: S1 Data — (XLSX) [file pone.0226879.s010.xlsx]

## Sheet: 工作表1
Study Name	treatment1	treatment2	Total numbers	OS_HR	OS_HR_95%CI Lower Limit	OS_HR_95%CI Upper Limit	PFS_HR	PFS_HR_95%CI Lower Limit	PFS_HR_95%CI Upper Limit	SAE_Event(experiment)	SAE_Number(experiment)	SAE_Event(control)	SAE_Number(control)	FAE_Event(experiment)	FAE_Number(experiment)	FAE_Event(control)	FAE_Number(control)	SAE_Neutropenia_Event(experiment)	SAE_Neutropenia_Number(experiment)	SAE_Neutropenia_Event(control)	SAE_Neutropenia_Number(control)	SAE_Infection_Event(experiment)	SAE_Infection_Number(experiment)	SAE_Infection_Event(control)	SAE_Infection_Number(control)
CONTINUUM	lenalidomide	observation	314	0.96	0.63	1.48	0.4	0.29	0.55	127	157	69	154	3	157	2	154	94	157	35	154	1	157	0	154
CLLM1	lenalidomide	observation	89	0.266	0.024	2.931	0.231	0.104	0.511	35	60	9	29	1	60	1	29	23	60	10	29	8	60	3	29
CLL2007SA	rituximab	observation	409	0.89	0.56	1.44	0.55	0.4	0.75	188	198	119	207	9	198	7	207	113	198	76	207	38	198	21	207
AGMTCLL_8a	rituximab	observation	263	0.77	0.35	1.72	0.5	0.33	0.75	97	134	62	129	2	134	4	129	28	134	14	129	27	134	13	129
PROLONG	ofatumumab	observation	474	0.85	0.52	1.37	0.5	0.38	0.66	122	237	58	237	1	237	6	237	64	237	27	237	24	237	19	237
PALG ‐ CLL4	rituximab	observation	66	NA	NA	NA	0.418	0.187	0.933	14	33	30	33	1	33	18	33	NA	NA	NA	NA	NA	NA	NA	NA
PFS=Progression Free Survival
HR=Hazard Ratio
CI=confidence interval
IGHV=immunoglobulin heavy-chain variable region gene
SAE=serious adverse event
FAE=fetal adverse event
